# Supplementary material for: Ultrasensitive 3D Stacked Silicon Nanosheet Field-Effect Transistor Biosensor with Overcoming Debye Shielding Effect for Detection of DNA
Source: Biosensors (Basel). 2024 Mar 14;14(3):144. doi: 10.3390/bios14030144 (PMC10968264; doi:10.3390/bios14030144)
Supplement: Supplementary file 1 [file biosensors-14-00144-s001.zip]

Archive with 1 entries (1 files):
- biosensors-2852131-supplementary.pdf
